# Supplementary material for: Cinnamtannin B1 attenuates rosacea-like signs via inhibition of pro-inflammatory cytokine production and down-regulation of the MAPK pathway
Source: PeerJ. 2020 Dec 21;8:e10548. doi: 10.7717/peerj.10548 (PMC7759128; doi:10.7717/peerj.10548)
Supplement: Supplemental Information 2 [file peerj-08-10548-s002.xlsx]

## Sheet: Fig2-Gr-1+ cells
	Gr-1+ cells
		Control	Gr-1+ cells
		section 1	9.8
		section 2	8.25
		section 3	7
		section 4	9
		LL-37
		section 1	25.8333
		section 2	20.75
		section 3	26.8
		section 4	21
		section 5	18.6
		section 6	14.4
		LL-37 + CB1
		section 1	10.6
		section 2	10.6
		section 3	8.8
		section 4	7.25
		section 5	15.75
		section 6	11.25

## Sheet: Fig3-MPO
	MPO
	ng/mg	NA	PBS	CB1
		0.733788	2.92598	2.1863
		0.0824071	2.39346	1.52312
		0.177367	4.53441	1.89376
		0.431916	3.09735	1.28759
			1.95713	1.10869
			1.25465	0.57238

## Sheet: Fig3-MIP-2
	MIP-2
	ng/mL	NA	PBS	CB1
		2.96076	20.6374	6.5411
		2.90344	9.38696	5.73762
		0.513697	19.0297	11.1116
		1.53886	22.2588	20.7449
			26.0966	10.2617
			21.2489	14.3209

## Sheet: Fig3-mRNA - MIP-2
	mRNA - MIP-2	NA	PBS	CB1
		1.55375	10.3566	0.610622
		0.643605	1.83027	1.02762
		0.837504	14.803	1.99233
		0.64803	0.723829	6.92291
			4.44392	5.61647
			4.55004	2.44367

## Sheet: Fig3-mRNA - KC
	mRNA - KC	NA	PBS	CB1
		0.98773	7.59367	5.78459
		1.01242	16.1877	5.8632
		1.2102	9.29173	10.4695
		0.826306	20.9194	4.89584
			2.00707	5.33827
			3.93133	14.4326

## Sheet: Fig4
	THP-1	IL-8 (pg/mL)											HaCaT	IL-8 (pg/mL)
		Control	LL-37	1	10	20								Control	LL-37	1	10	20
		4.2607	21.2196	12.6312	13.0651	9.58746								164.657	211.616	200.92	139.484	159.979
		7.03022	13.2899	11.9688	10.8356	7.97942								130.705	231.166	154.865	159.131	140.971
		7.01119	12.744	13.0997	9.66986	7.27696								131.442	185.37	229.09	142.785	154.761
		7.63051	13.0227	13.7313	11.8774	9.62829								168.77	218.652	161.81	151.186	146.609
		Cell viability (%)												Cell viability (%)
		Control	LL-37	1	10	20								Control	LL-37	1	10	20
		97.1204	98.0047	87.4532	100.587	105.517								83.5469	61.0241	62.5779	98.9533	88.3944
		100.321	88.12	95.9191	100.028	108.865								107.508	66.127	80.8061	91.1227	105.589
		104.613	88.0662	90.315	102.168	119.221								115.76	69.021	55.0761	96.3006	100.463
		97.9458	89.8621	81.5936	90.9407	110.96								93.1852	53.9265	77.3206	92.0483	107.36
