# Supplementary material for: Cinnamtannin B1 attenuates rosacea-like signs via inhibition of pro-inflammatory cytokine production and down-regulation of the MAPK pathway
Source: PeerJ. 2020 Dec 21;8:e10548. doi: 10.7717/peerj.10548 (PMC7759128; doi:10.7717/peerj.10548)
Supplement: Supplemental Information 3 [file peerj-08-10548-s003.zip]

Archive with 31 entries (29 files):
- Supplemental files (Figure 5)/Analysis data.xlsx
- Supplemental files (Figure 5)/desktop.ini
- Supplemental files (Figure 5)/HaCaT/
- Supplemental files (Figure 5)/HaCaT/desktop.ini
- Supplemental files (Figure 5)/HaCaT/HaCaT-ERK.jpg
- Supplemental files (Figure 5)/HaCaT/HaCaT-ERK.scn
- Supplemental files (Figure 5)/HaCaT/HaCaT-GAPDH (ERK).jpg
- Supplemental files (Figure 5)/HaCaT/HaCaT-GAPDH (ERK).scn
- Supplemental files (Figure 5)/HaCaT/HaCaT-GAPDH (p38).jpg
- Supplemental files (Figure 5)/HaCaT/HaCaT-GAPDH (p38).scn
- Supplemental files (Figure 5)/HaCaT/HaCaT-p38.jpg
- Supplemental files (Figure 5)/HaCaT/HaCaT-p38.scn
- Supplemental files (Figure 5)/HaCaT/HaCaT-pERK.jpg
- Supplemental files (Figure 5)/HaCaT/HaCaT-pERK.scn
- Supplemental files (Figure 5)/HaCaT/HaCaT-pp38.jpg
- Supplemental files (Figure 5)/HaCaT/HaCaT-pp38.scn
- Supplemental files (Figure 5)/THP-1/
- Supplemental files (Figure 5)/THP-1/desktop.ini
- Supplemental files (Figure 5)/THP-1/THP-1-ERK.jpg
- Supplemental files (Figure 5)/THP-1/THP-1-ERK.scn
- Supplemental files (Figure 5)/THP-1/THP-1-GAPDH (ERK).jpg
- Supplemental files (Figure 5)/THP-1/THP-1-GAPDH (ERK).scn
- Supplemental files (Figure 5)/THP-1/THP-1-GAPDH (p38).jpg
- Supplemental files (Figure 5)/THP-1/THP-1-GAPDH (p38).scn
- Supplemental files (Figure 5)/THP-1/THP-1-p38.jpg
- Supplemental files (Figure 5)/THP-1/THP-1-p38.scn
- Supplemental files (Figure 5)/THP-1/THP-1-pERK.jpg
- Supplemental files (Figure 5)/THP-1/THP-1-pERK.scn
- Supplemental files (Figure 5)/THP-1/THP-1-pp38.jpg
- Supplemental files (Figure 5)/THP-1/THP-1-pp38.scn
- Supplemental files (Figure 5)/western details.pptx
