# Supplementary material for: Cinnamtannin B1 attenuates rosacea-like signs via inhibition of pro-inflammatory cytokine production and down-regulation of the MAPK pathway
Source: PeerJ. 2020 Dec 21;8:e10548. doi: 10.7717/peerj.10548 (PMC7759128; doi:10.7717/peerj.10548)
Supplement: Supplemental Information 3 [file peerj-08-10548-s003.zip › Supplemental files (Figure 5)/Analysis data.xlsx]

## Sheet: Fig5-ERK
	ERK	HaCaT
									HaCaT
										control	LL-37	1	10
										1	7.64138	6.89452	1.42611
										1	3.21694	2.7166	0.936532
										1	4.09833	3.96506	1.59358
		THP-1
									THP-1
										control	LL-37	1	10
										1	1.49411	1.02642	0.878845
										1	1.3959	1.32835	1.19889
										1	1.46683	1.49473	0.998199

## Sheet: Fig5-p38
	p38	HaCaT
										HaCaT
											control	LL-37	1	10
											1	1.50255	1.69084	1.08713
											1	1.67562	1.7672	1.48453
											1	1.75608	1.74377	1.55627
		THP-1								THP-1
											control	LL-37	1	10
											1	1.32314	1.04632	1.04146
											1	1.49978	1.50857	1.96949
											1	1.25919	0.898813	0.726113
